# Supplementary material for: Human interactive liquid crystal fiber arrays
Source: Sci Adv. 2024 Sep 6;10(36):eadp0421. doi: 10.1126/sciadv.adp0421 (PMC11378903; doi:10.1126/sciadv.adp0421)
Supplement: Supplementary file 2 — Movies S1 to S6 [file sciadv.adp0421_movies_s1_to_s6.zip]

Archive with 6 entries (6 files):
- sciadv.adp0421_movie_s1.MOV
- sciadv.adp0421_movie_s2.MOV
- sciadv.adp0421_movie_s3.MOV
- sciadv.adp0421_movie_s4.MOV
- sciadv.adp0421_movie_s5.mp4
- sciadv.adp0421_movie_s6.MOV
